# Supplementary material for: Effect of air-polishing on surface roughness of composite dental restorative material – comparison of three different air-polishing powders
Source: BMC Oral Health. 2020 Jan 30;20:30. doi: 10.1186/s12903-020-1007-y (PMC6993449; doi:10.1186/s12903-020-1007-y)
Supplement: Supplementary file 1 — Additional file 1. Roughness parameters. [file 12903_2020_1007_MOESM1_ESM.xlsx]

## Sheet: Arkusz1
	Sample No	1	2	3	4	5	6	7	8	9	10	11	12	13	14	15	16	17	18	19	20	21	22	23	24	25	26	27	28	29	30	31	32	33	34	35	36	37	38	39	40	41	42	43	44	45	46	47	48
	Parameters before air-polishing
um	Sq	0.1199	0.0466	0.0661	0.089	0.0356	0.1607	0.2718	0.1951	0.0528	0.0575	0.0739	0.1442	0.3502	0.0562	0.0429	0.0327	0.2078	0.0695	0.0772	0.0503	0.0357	0.0586	0.0286	0.0385	0.0555	0.0512	0.0887	0.0361	0.083	0.0494	0.0739	0.0496	0.0374	0.0606	0.0633	0.0747	0.1314	0.1509	0.0473	0.0804	0.0522	0.0507	0.4108	0.1115	0.0479	0.0615	0.0434	0.512
-	Ssk	3.5601	-5.9825	-18.3539	24.5315	-7.0027	-18.0233	-19.0644	-12.7983	-21.687	9.8411	-17.2127	-19.4487	-11.825	-10.2462	-10.8415	-5.3774	-10.4714	-35.755	15.4692	-16.26	1.4637	-21.7689	-8.9932	-12.3543	-8.7837	-3.0991	-27.2318	-5.7554	-20.1341	12.0046	-2.3178	-11.3261	-8.2861	-21.6851	-9.0165	-2.1616	-21.931	-7.374	-7.8944	-47.8629	-8.9563	-10.4918	0.2363	-0.2083	-19.6339	-14.8132	-2.4049	-6.9311
-	Sku	163.27	77.1355	503.373	842.322	108.221	1654.55	434.327	240.583	1320.9	311.006	548.529	456.577	164.999	160.335	213.202	142.305	142.297	1833.19	596.271	440.645	141.924	836.311	155.667	555.476	147.681	23.3447	1056.34	104.725	536.973	903.897	63.3463	415.464	176.303	1024.98	295.599	183.491	613.201	177.711	134.852	3733.08	142.208	213.187	3.6861	193.896	633.932	335.435	44.6511	246.848
um	Sp	3.2116	0.3337	1.8503	3.4942	0.1726	6.2341	2.31	1.1638	1.7788	2.6594	0.3419	1.1412	1.2161	0.247	0.1347	1.4037	0.95	0.2801	2.9481	0.6617	1.156	1.0641	0.1334	0.4036	1.1262	0.3254	0.4013	0.6319	0.571	3.1256	0.8448	0.1444	0.8588	2.1258	1.075	1.4633	1.3506	2.768	1.0574	0.254	0.6155	0.7038	2.0415	3.4618	0.1368	0.5483	0.8458	13.4889
um	Sv	1.9807	1.4551	2.6583	1.172	1.1695	14.616	7.861	5.3362	3.8201	1.2932	3.4991	4.7328	7.2008	1.3347	1.7926	0.9971	4.2002	4.3002	3.9118	2.5018	0.8324	3.0556	0.8785	3.6858	1.4738	0.9517	4.5886	1.283	3.4316	1.3347	3.5557	2.785	1.2482	4.1831	3.6537	3.7117	4.9439	3.8152	1.3871	8.6748	1.3679	1.5396	2.0808	2.0359	4.0653	2.1772	1.5031	17.6773
um	Sz	5.1923	1.7888	4.5086	4.6663	1.3421	20.8501	10.171	6.5	5.5989	3.9526	3.841	5.874	8.4169	1.5817	1.9273	2.4007	5.1502	4.5803	6.8599	3.1635	1.9884	4.1197	1.0119	4.0893	2.6001	1.277	4.9899	1.915	4.0026	4.4603	4.4005	2.9294	2.107	6.3089	4.7287	5.175	6.2945	6.5832	2.4445	8.9288	1.9834	2.2435	4.1223	5.4977	4.2021	2.7255	2.349	31.1662
um	Sa	0.0353	0.0249	0.0187	0.0242	0.0194	0.0581	0.0432	0.0792	0.0212	0.032	0.0263	0.0308	0.0858	0.0207	0.0177	0.0172	0.0588	0.0185	0.0226	0.0209	0.0189	0.0197	0.0145	0.0218	0.022	0.0315	0.0235	0.0185	0.0225	0.0181	0.0503	0.029	0.0178	0.0184	0.0309	0.0307	0.0325	0.0426	0.0215	0.0206	0.0204	0.0231	0.3181	0.0422	0.0175	0.0223	0.029	0.1016
	Following air-polishing
um	Sq	0.3124	0.9438	0.3564	0.5261	0.3831	0.2492	0.5712	0.2831	0.212	0.4239	0.5411	0.3957	0.5531	0.1976	0.4374	0.3592	0.7422	0.5907	0.9589	0.063	0.3901	0.2105	0.2203	0.187	0.7413	0.3344	0.4439	0.1587	0.2876	0.2167	0.4304	0.5546	0.3605	0.0715	0.3028	0.1985	0.068	0.2726	0.3838	0.4163	0.1197	0.4049	0.2961	0.451	0.0956	0.3321	0.3588	0.0862
-	Ssk	-0.1312	-3.7572	0.3484	-3.0743	1.4006	5.0555	-1.2786	-0.0705	-1.012	-0.1034	-4.9593	0.0039	-2.5859	-1.6095	-2.6649	-0.0288	-1.3044	3.1965	2.8158	-8.9825	0.4396	-15.8204	-14.4205	-8.7206	-1.2698	-3.0214	-0.7478	-0.2649	-10.7171	-7.3907	-0.8726	-2.474	0.745	-7.9752	0.6684	-10.6434	-6.9803	0.6101	1.6776	6.2913	1.1966	-6.4455	0.4923	-0.3875	-8.3577	-2.6509	4.7227	-11.0354
-	Sku	4.987	33.8737	12.0056	28.9586	14.3123	69.0086	13.276	3.9907	4.6212	5.163	42.2855	8.9573	24.2515	7.7081	27.3901	7.6778	10.1571	25.5924	34.443	244.693	5.5167	299.175	365.734	175.662	30.0764	29.8931	20.0057	4.7159	167.695	192.398	20.6935	31.0759	40.6824	317.899	6.0634	170.181	102.469	5.9366	11.2915	92.5492	113.335	82.9834	4.6259	8.5866	277.391	45.1933	76.6242	221.389
um	Sp	1.7545	5.6805	6.0592	4.0496	4.7341	3.5889	5.0758	1.6239	0.5874	2.7406	2.7143	3.3592	3.5427	0.5624	2.269	2.6208	3.906	7.6852	11.9015	0.6288	3.1922	0.5858	5.1172	1.539	5.7427	2.1617	4.7074	1.7504	3.9728	4.1845	3.2772	3.1871	5.0791	1.1135	2.1997	1.0427	0.515	2.4509	5.0154	9.0175	3.2274	3.7031	2.3136	3.1311	1.7347	4.3632	7.605	0.2238
um	Sv	2.4166	10.8914	2.6862	7.4182	3.1813	3.7076	6.2784	2.2544	1.8902	3.015	7.3973	3.6734	6.8778	2.4116	5.75	4.8397	7.804	2.6925	7.1677	4.1032	2.9242	5.404	7.7034	4.8326	8.0974	4.0776	6.1661	2.4688	5.6067	6.0526	6.3602	7.1798	4.6928	5.0613	1.8645	4.9838	2.638	1.8833	1.7429	2.4863	1.8059	7.9584	2.618	4.3841	6.1893	5.8853	3.1029	3.4128
um	Sz	4.1711	16.5719	8.7454	11.4678	7.9154	7.2965	11.3542	3.8783	2.4776	5.7556	10.1116	7.0326	10.4205	2.974	8.019	7.4606	11.7101	10.3777	19.0692	4.732	6.1164	5.9898	12.8206	6.3716	13.8401	6.2393	10.8735	4.2192	9.5796	10.2372	9.6374	10.3668	9.7719	6.1748	4.0642	6.0266	3.153	4.3342	6.7584	11.5038	5.0334	11.6616	4.9316	7.5152	7.924	10.2485	10.7079	3.6366
um	Sa	0.2374	0.4411	0.2545	0.31	0.2678	0.0998	0.3568	0.2196	0.1673	0.3166	0.2867	0.2773	0.3372	0.1465	0.2834	0.2618	0.5002	0.3483	0.4547	0.035	0.2875	0.0444	0.0934	0.1133	0.3552	0.2118	0.2874	0.123	0.0642	0.1016	0.2872	0.3199	0.2283	0.0411	0.2197	0.0545	0.0346	0.2016	0.2693	0.2325	0.0529	0.1623	0.2261	0.2912	0.0515	0.2159	0.2296	0.0385
[truncated: 17 more columns]
